# Supplementary material for: Effect of Sn Content on Wettability and Interfacial Structure of Cu–Sn–Cr/Graphite Systems: Experimental and First-Principles Investigations
Source: Materials (Basel). 2025 Apr 14;18(8):1793. doi: 10.3390/ma18081793 (PMC12028364; doi:10.3390/ma18081793)
Supplement: Supplementary file 1 [file materials-18-01793-s001.zip]

Archive with 1 entries (1 files):
- materials-3551763-supplementary.pdf
